# Supplementary material for: TRIM8 restores p53 tumour suppressor function by blunting N-MYC activity in chemo-resistant tumours
Source: Mol Cancer. 2017 Mar 21;16:67. doi: 10.1186/s12943-017-0634-7 (PMC5359838; doi:10.1186/s12943-017-0634-7)
Supplement: Additional file 1: Table S1. — Main characteristics of patients affected by clear cell Renal Cell Carcinoma (ccRCC) and renal oncocytoma (RO). The anagraphic (gender and age) and clinical (Fuhrman grade) data are reported. (XLSX 65 kb) [file 12943_2017_634_MOESM1_ESM.xlsx]

## Sheet: Foglio1
ccRCC G1			ccRCC G2			ccRCC G3			RO
Patient ID	Gender	Age	Patient ID	Gender	Age	Patient ID	Gender	Age	Patient ID	Gender	Age
ccRCC_4	F	72	ccRCC_1	M	60	ccRCC_7	F	71	RO_1	M	68
ccRCC_10	M	46	ccRCC_2	F	69	ccRCC_8	M	59	RO_2	M	66
ccRCC_11	F	82	ccRCC_3	F	82	ccRCC_9	F	52	RO_3	M	57
ccRCC_13	M	48	ccRCC_5	M	61	ccRCC_15	F	67	RO_4	M	62
ccRCC_16	F	59	ccRCC_6	M	78	ccRCC_20	F	63
ccRCC_18	F	55	ccRCC_12	M	54
			ccRCC_14	M	68
			ccRCC_17	M	66
			ccRCC_19	M	48
